# Supplementary material for: Evaluation of the New Individual Fatty Acid Dataset for UK Biobank: Analysis of Intakes and Sources in 207,997 Participants
Source: Nutrients. 2022 Aug 31;14(17):3603. doi: 10.3390/nu14173603 (PMC9460581; doi:10.3390/nu14173603)
Supplement: Supplementary file 1 [file nutrients-14-03603-s001.zip]

Archive with 2 entries (2 files):
- nutrients-1884724-supplementary/nutrients-1884724-rev1-suppl-210822.pdf
- nutrients-1884724-supplementary/nutrients-1884724-rev1-TableS1-210822.pdf
